# Supplementary material for: Dental Follicle Stem Cells Promote Periodontal Regeneration through Periostin-Mediated Macrophage Infiltration and Reprogramming in an Inflammatory Microenvironment
Source: Int J Mol Sci. 2023 Mar 28;24(7):6353. doi: 10.3390/ijms24076353 (PMC10094259; doi:10.3390/ijms24076353)
Supplement: Supplementary file 1 [file ijms-24-06353-s001.zip]

Archive with 1 entries (1 files):
- ijms-2259374-supplementary.pdf
